# Supplementary material for: Circular single-stranded DNA as switchable vector for gene expression in mammalian cells
Source: Nat Commun. 2023 Oct 20;14:6665. doi: 10.1038/s41467-023-42437-6 (PMC10589306; doi:10.1038/s41467-023-42437-6)
Supplement: Supplementary file 4 — Source Data [file 41467_2023_42437_MOESM4_ESM.zip]

Archive with 3 entries (2 files):
- Source Data/
- Source Data/Source data 1.xlsx
- Source Data/Source data 2.pdf
