# Supplementary material for: Circular single-stranded DNA as switchable vector for gene expression in mammalian cells
Source: Nat Commun. 2023 Oct 20;14:6665. doi: 10.1038/s41467-023-42437-6 (PMC10589306; doi:10.1038/s41467-023-42437-6)
Supplement: Supplementary file 4 — Source Data [file 41467_2023_42437_MOESM4_ESM.zip › Source Data/Source data 1.xlsx]

## Sheet: Fig. 1
Fig. 1
e
pl EGFP(+)	pl EGFP(-)	Css EGFP(+)	Css EGFP(-)
93.8	99.1	97.2	99.6
89	99.1	97.7	99.5
90.5	99.1	97.2	99.6

## Sheet: Fig. 2
Fig. 2
a
	pl EGFP			Css EGFP
MDCK	93.6	94	90.7	88.6	88	77.4
HELF	44.2	44.8	45.7	52.8	52.8	67
HCT 116	54.4	54.2	47.6	66	44.6	57.4
B16	51.2	49.8	50.8	60.2	60.8	48.7
MC-38	67.9	71.3	49.5	61.7	64.3	32.6
5637	48.4	48	46.5	51.1	53.6	41.7
HIEC-6	54.8	52.8	34.1	53.8	51.6	38.4
WRL-68	29.8	27.7	27.9	44.4	43.8	43.8
LoVo	62.2	66	34.2	44.2	47.2	33.7
MCF-7	54	41.1	48.8	40.1	39.4	39.9
HEK-293T	64.1	65.6	64.6	33.9	37.6	35.7
Hepa 1-6	53	52	51.9	32.3	31.8	32.1
THLE-3	33.7	33.7	33.8	37.2	31.3	27
AC16	51.5	53.1	51.4	27.1	30.1	28.7
SW-480	26.7	27.6	27.3	38.6	39	14
Ishikawa	23.1	11.7	17.1	25.7	25.8	26.4
HCCL-M3	39.4	39	31.8	23.5	22.9	18.9
U-87 MG	39.9	40.1	28.2	22	23.8	18.2
L929	31.6	26.1	8.64	19.1	21.4	20
A-549	28.8	27.9	19.1	18.4	20.4	19.6
HeLa	23.2	22.6	13	18.9	19.2	18.3
HUVEC	17.7	16.4	16.9	14.5	15.1	14.8
c
Css mCherry(+)	Css mCherry-EGFP(+)
77.1	75.2
73.5	73.8
74.9	73.6

## Sheet: Fig. 3
Fig. 3
b
Untreated cells	I	II	III	IV	V
0.24	94.2	96.8	98.6	99.8	99.6
0.12	91.2	97.1	99	99.6	99.7
0.045	92.5	96.7	98.9	99.7	99.6
c
Untreated cells	I	II	III	IV	V
103	331838	438000	500000	690000	669000
106	376807	441000	561000	737000	684000
328	340907	429000	566000	802000	669000
e
Css EGEP(+)	42	65	59	38	19	66	77	44	53	74	30	43	60	45	48	21	35	80	40	8	24	52	11	20	46	82	58	54	75	23	31	63	10	29	71	33	61	18	84	12	9	7	13	81	15	55	27	32	36
1.07817	1.295	1.156	1.226	1.263	1.173	1.119	1.158	1.069	1.214	1.137	1.166	1.169	1.089	1.098	1.087	1.149	1.164	1.076	1.095	1.093	1.113	1.094	1.069	1.116	1.021	0.995	0.993	1.096	0.938	1.039	1.043	0.998	0.977	1.056	0.972	1.04	1.013	0.972	1.021	0.99	1.037	0.946	1.003	0.947	0.936	0.918	0.958	0.929	0.96
1.00377	1.196	1.202	1.191	1.194	1.226	1.082	1.144	1.072	1.099	1.12	1.037	1.067	1.098	1.068	1.069	1.081	1.125	1.021	1.125	1.08	1.079	1.087	1.093	1.036	1.011	0.978	0.946	1.002	1.085	1.032	1.019	1.024	0.94	1.037	0.958	0.944	1.052	0.959	0.936	1.025	1.03	0.963	0.988	0.917	0.941	0.982	0.966	0.899	0.991
0.993989	1.163	1.291	1.204	1.139	1.082	1.257	1.143	1.283	1.103	1.153	1.191	1.143	1.145	1.137	1.147	1.067	0.99	1.174	1.043	1.088	1.02	1.005	1.023	1.033	1.112	1.129	1.16	0.992	1.061	1.007	1.009	1.039	1.117	0.938	1.101	1.037	0.955	1.07	1.02	0.954	0.891	1.037	0.947	1.042	1.02	0.989	0.949	1.026	0.871
0.99144
0.983792
0.926659
g
Css EGEP(+)	35+77	32+74	42+84	29+71	33+75	38+80	30+72	23+65	40+82	41+83	11+53	19+61	34+76	9+51	28+70	22+64	5+47	1+43	3+45	12+54	27+69	18+60	8+50	10+52	4+46	21+63	7+49	2+44	6+48	24+66	20+62	39+81	13+55	17+59	36+78	16+58	25+67	31+73	15+57	26+68	14+56	37+79
0.858	1.043	1.072	1.082	1.038	0.961	0.983	1.019	1.052	0.874	0.826	1.009	1.146	0.889	1.053	0.951	0.974	0.996	1.028	1.018	0.975	0.888	0.964	0.954	0.976	0.87	0.84	0.951	0.972	0.92	0.983	0.864	0.853	0.761	0.847	0.698	0.773	0.752	0.642	0.667	0.6	0.437	0.361
1.083	0.88	1.089	1.076	1.012	0.945	1.001	1.046	1.031	0.918	0.926	0.971	1.075	0.889	1.056	0.968	0.987	0.928	0.949	0.937	0.932	0.896	0.941	0.893	0.931	0.968	0.861	0.948	0.951	0.877	0.938	0.843	0.806	0.792	0.804	0.731	0.787	0.764	0.638	0.66	0.585	0.437	0.369
0.9	1.106	1.082	1.069	1.097	0.967	1.111	1.001	1.078	0.897	0.934	1.094	1.061	0.92	0.978	0.959	0.912	1.029	0.973	0.944	0.957	0.871	0.938	0.855	0.892	0.908	0.942	0.879	1.014	0.818	0.985	0.832	0.671	0.853	0.826	0.738	0.819	0.714	0.615	0.709	0.588	0.443	0.372
1.144	1.208	1.162	1.174	1.113	1.183	1.035	1.071	0.794	1.016	1.021	0.8	0.791	0.941	0.872	0.817	0.857	0.771	0.759	0.753	0.806	0.865	0.779	0.803	0.869	0.85	0.793	0.781	0.74	0.9	0.663	0.684	0.815	0.875	0.626	0.735	0.64	0.652	0.558	0.409	0.552	0.741	0.446
0.92	1.258	1.143	1.122	1.097	1.197	1.211	0.921	1.056	1.071	1.068	0.934	0.718	0.92	0.77	0.892	0.793	0.797	0.751	0.793	0.819	0.914	0.848	0.806	0.746	0.827	0.862	0.726	0.678	0.762	0.689	0.935	0.88	0.631	0.667	0.811	0.626	0.697	0.603	0.602	0.524	0.363	0.656
1.1	1.293	1.201	1.153	1.158	1.246	1.107	1.028	0.919	1.123	1.035	0.859	0.73	0.96	0.784	0.872	0.861	0.853		0.882	0.807	0.831	0.76	0.894	0.769	0.748	0.857	0.823	0.734	0.729	0.738	0.796	0.903	0.726	0.791	0.764	0.653	0.639	0.668	0.667	0.546	0.393	0.552
[truncated: 35 more columns]

## Sheet: Fig. 4
Fig. 4
b
Css EGEP(+)	24-66	32-74	38-80	29-71	41-83	33-75	42-84	22-64	40-82	16-58	23-65	13-55	30-72	11-53	39-81	27-69	15-57	26-68	35-77	9-51	10-52	25-67	8-50	6-48	17-59	20-62	1-43	7-49	5-47	2-44	21-63	31-73	28-70	12-54	3-45	4-46	14-56	19-61	36-78	18-60	34-76	37-79
1.024	1.03771	1.04635	0.990803	0.990823	0.886349	0.878925	0.866379	0.900197	0.912112	0.851984	0.808793	0.775071	0.78231	0.821161	0.793176	0.742315	0.802168	0.804655	0.704729	0.71029	0.722989	0.705678	0.650865	0.686913	0.675268	0.643317	0.625136	0.717641	0.589159	0.648061	0.610606	0.559438	0.581129	0.571512	0.554071	0.561573	0.543965	0.521951	0.486034	0.476434	0.470515	0.352345
1.018	1.02645	0.96339	0.955563	0.947824	0.892361	0.862844	0.854355	0.883114	0.828971	0.822748	0.825423	0.786884	0.861255	0.784516	0.810992	0.731868	0.717129	0.717009	0.705652	0.702231	0.705871	0.647572	0.744943	0.729146	0.632013	0.6639	0.644634	0.642809	0.653459	0.586896	0.57029	0.575534	0.546614	0.567504	0.546831	0.526592	0.544896	0.544375	0.484308	0.488311	0.465828	0.34733
0.958	1.03129	0.922922	0.958871	0.953316	0.912642	0.873491	0.877516	0.797262	0.786483	0.829707	0.869684	0.912047	0.816046	0.823899	0.813673	0.811833	0.742354	0.694772	0.789956	0.76562	0.717847	0.792788	0.728897	0.685927	0.723377	0.72031	0.631825	0.526664	0.617909	0.563669	0.617305	0.646466	0.641701	0.625612	0.606666	0.561972	0.549909	0.509406	0.554662	0.488232	0.478609	0.414193
d
	Css EGFP(+)								Css mCherry(+)
Css DNA	0.993	0.979	1.028						0.98789	0.993479	1.01863
CB(C4)	1.213	1.202	1.167						1.22727	1.21628	1.21408
CB(C7)	1.178	1.085	1.087						0.912758	0.987538	1.01833
CB(C9)	1.089	1.128	1.101						1.08651	1.07112	1.06892
CB(C1)	1.034	1.057	1.048						1.02493	1.27346	1.1349
NB(R1)	1.004	0.933	1.112						0.935768	0.885992	0.898076
CB(C5)	0.941	1.032	1.024						0.934752	0.892963	0.866874
CB(C3)	1.043	0.915	0.919						0.633016	0.784292	0.781354
CB(C11)	0.855	1.005	0.975						0.769182	0.751989	0.698229
NB(M2)	0.903	0.847	1.073						0.742494	0.793184	0.797196
CB(C8)	0.89	0.91	0.9						0.788333	0.828355	0.825503
CB(C6)	0.848	0.885	0.861						0.7651	0.802011	0.761819
CB(C10)	0.834	0.863	0.859						0.71717	0.713361	0.699364
CB(R2)	0.758	0.67	1.067						0.866325	0.786679	0.826
CB(M4)	0.674	0.696	0.918	1.031					1.01863	1.12063	1.06
NB(R3)	0.67	0.94	0.7						0.732461	0.684097	0.656267
CB(M3)	0.76	0.676	0.844						0.753144	0.785281	0.77
NB(M3)	0.726	0.724	0.774						0.828805	0.737881	0.745368
NB(R2)	0.596	0.907	0.675						1.023	1.01323	1.03443
CB(C2)	0.788	0.698	0.684						0.53525	0.561531	0.603599
CB(R4)	0.568	0.594	0.715	0.806					0.443428	0.402078	0.424
CB(L5)	0.64	0.637	0.528	0.668					0.98789	0.818817	0.901
CB(R3)	0.617	0.517	0.69						0.561714	0.570098	0.567
CB(L1)	0.546	0.624	0.628	0.624					0.709827	0.739171	0.726
NB(M1)	0.623	0.568	0.618						0.747602	0.846154	0.850116
CB(M5)	0.455	0.434	0.395	0.832	0.85	0.610818	0.490228		0.43021	0.444056	0.438
CB(R1)	0.595	0.545	0.587	0.579					0.540682	0.591057	0.566
CB(L3)	0.478	0.48	0.618	0.523					0.48025	0.517062	0.497
CB(L2)	0.583	0.473	0.509	0.513					0.938	0.904052	0.974
CB(R5)	0.574	0.453	0.514						0.574289	0.469155	0.523
CB(L6)	0.482	0.476	0.312	0.687	0.734	0.448059	0.409058		0.399809	0.413571	0.409
CB(M2)	0.564	0.494	0.408	0.368	0.587	0.707	0.347106	0.326702	0.339465	0.349716	0.344
CB(M1)	0.497	0.412	0.421	0.41	0.586	0.635	0.406941	0.43122	0.407305	0.426736	0.416
CB(L4)	0.509	0.5	0.46	0.392					0.764322	0.783884	0.771
NB(L2)	0.317	0.286	0.312						0.349488	0.374014	0.350135
NB(L4)	0.294	0.304	0.31						0.360183	0.352559	0.323169
NB(L3)	0.247	0.253	0.274						0.325844	0.345921	0.315195
NB(L1)	0.222	0.213	0.22						0.230627	0.230467	0.251876
f
Css EGFP(+)	1 staple	7 staples	28 staples	40 staples
1.0354	0.463577	0.400179	0.154954	0.116266
0.964603	0.459456	0.381501	0.136401	0.106598
1	0.364425	0.28501	0.192451	0.155829

## Sheet: Fig. 5
Fig. 5
b
Css EGFP(+)	Toe-CB(M1)	Toe-CB(M1)+trigger	Toe_EB(M4)	Toe_EB(M4)+trigger
0.947	0.592	0.928	0.531	0.953
0.948	0.628	0.973	0.499	0.932
1.105	0.586	0.967	0.6	0.742
0.988	0.469	0.792	0.605	0.947
1.002	0.47	0.803	0.449	0.937
1.009	0.435	0.8	0.428	0.791
d
Css EGFP(+)	2B	2B+1-input	2B+2-input
0.947	0.318	0.393	0.821
0.948	0.311	0.381	0.867
1.105	0.345	0.434	0.674
f
Css mCherry(+)	2B	2B+1-input	2B+2-input
1.058	0.346	0.482	0.683
0.989	0.331	0.477	0.711
0.953	0.369	0.456	0.621

## Sheet: Fig. 6
Fig. 6
b
Input E2	0.753	0.824	0.7	0.79	1.297	0.85	0.81		0.64581	0.719552	1.113	1.144	1.186	1.234	1.376		0.969	1.147	1.187		1.10833	1.05462	1.19732		1.512	1.727	1.6	1.632
Input E1	0.768	0.75	0.82	0.95	1.264	0.93	0.78		0.654471	0.6174	1.065	1.006	1.155	1.148	1.122		0.818	0.936	1.235		1.696	1.895	1.564	1.586	1.06526	1.02693	0.998457	1.16816
Input E	1.214	0.97	1.041		1.135	1.129	1.116		0.69	0.713	0.662		1.214	1.204	1.285		1.794	1.618	1.778		1.108	1.012	1.12		0.757	0.662	0.734
Input D	1.143	1.162	1.151		1.226	1.047	1.13		0.826	0.831	0.872		1.632	1.61	1.805		0.981	0.861	1.147		1.258	1.333	1.329		0.96	0.91	0.927
Input C	0.866	0.749	1.13	1.11	1.057	1.17	1.04		1.50558	1.4708	1.76716	1.69049	0.849	0.97	1.239		1.131	1.056	1.165		1.266	1.192	1.21902		1.37041	1.20839	1.113	1.144
Input B	0.761	0.71	0.94	0.94	1.51808	1.409	1.626	1.51	0.52882	0.593222	0.679		1.065	1.081	1.34		0.984	1.149	1.079		0.886575	0.979014	1.1084	1.123	0.949009	0.910596	1.03676	1.00409
Input A	1.82755	1.7615	1.59	1.49	1.184	0.81	0.93		0.582041	0.623542	0.602		1.053	1.054	1.061		1.059	1.218	0.923		0.901217	0.979014	1.04427	1.07078	0.813935	0.821869	0.960519	1.00274
	Block A				Block B				Block C				Block D				Block E				Block E1				Block E2
e
Css EGFP(+)	5B	5B+1-input	5B+2-input	5B+3-input	5B+4-input	5B+5-input
0.802	0.289	0.321	0.31	0.4	0.426	0.818
1.07	0.314	0.293	0.342	0.406	0.424	0.831
1.128	0.286	0.381	0.404	0.41	0.493	0.771

## Sheet: Fig. S10
Fig. S10
V	IV	III	II
1588	855	621	186
1636	946	794	372
1618	978	676	312

## Sheet: Fig. S13
Fig. S13
Css EGEP(+)	42	65	59	38	19	66	77	44	53	74	30	43	60	45	48	21	35	80	40	8	24	52	11	20	46	82	58	54	75	23	31	63	10	29	71	33	61	18	84	12	9	7	13	81	15	55	27	32	36
94	95.1	95.4	94.4	95.1	95.7	94.6	96.1	94	95.8	96	95.7	95.2	92.7	93	94.6	95.3	95.4	93	94.8	96	95.9	95.7	94.7	94.8	94.5	94.7	93	95.6	95.6	94.8	94.9	93.3	94.2	95.3	94.7	96	92.2	94.5	94	94.3	93.8	93.3	94	94.6	94.5	95.3	93.8	93.7	92.2
94.1	94.9	95.2	93.5	94.8	95.8	94.8	96	94	95.9	95.4	95	95	92	93.1	94.7	94.9	94.9	93.6	95.1	94.9	95	95.3	95	94.3	94.1	93.9	92.2	95	93.8	95.3	94.6	92.6	94.3	95	94.4	94.8	92.8	94.5	93.7	94.5	94.1	93.2	93.9	93.8	94.4	95.2	94	93.8	92.8
94.9	95.1	95.6	94.3	94.3	95.2	95.5	96.4	95.3	95.6	95.2	95.3	94.8	94.2	94.5	94.8	94.2	92.2	95.1	94.5	95.2	94.4	94.8	94.2	93.7	94.3	95.5	96.3	95.4	97.1	94.4	94.7	93.6	94.7	94.7	95.2	94.3	91.8	94.7	94.8	95.2	94.2	94.9	94.8	94.9	93.9	95.8	94.3	94.6	92.9
94.1
94.2
93.9
Comparisons	significant difference	p-values
Css EGEP vs. 42	ns	>0.9999
Css EGEP vs. 65	ns	0.9921
Css EGEP vs. 59	ns	>0.9999
Css EGEP vs. 38	ns	>0.9999
Css EGEP vs. 19	ns	0.921
Css EGEP vs. 66	ns	>0.9999
Css EGEP vs. 77	ns	0.1011
Css EGEP vs. 44	ns	>0.9999
Css EGEP vs. 53	ns	0.6484
Css EGEP vs. 74	ns	0.9453
Css EGEP vs. 30	ns	0.9979
Css EGEP vs. 43	ns	>0.9999
Css EGEP vs. 60	ns	0.9862
Css EGEP vs. 45	ns	>0.9999
Css EGEP vs. 48	ns	>0.9999
Css EGEP vs. 21	ns	>0.9999
Css EGEP vs. 35	ns	>0.9999
Css EGEP vs. 80	ns	>0.9999
Css EGEP vs. 40	ns	>0.9999
Css EGEP vs. 8	ns	0.9958
Css EGEP vs. 24	ns	>0.9999
Css EGEP vs. 52	ns	0.9996
Css EGEP vs. 11	ns	>0.9999
Css EGEP vs. 20	ns	>0.9999
Css EGEP vs. 46	ns	>0.9999
Css EGEP vs. 82	ns	>0.9999
Css EGEP vs. 58	ns	>0.9999
Css EGEP vs. 54	ns	0.9979
Css EGEP vs. 75	ns	0.9637
Css EGEP vs. 23	ns	>0.9999
Css EGEP vs. 31	ns	>0.9999
Css EGEP vs. 63	ns	0.9998
Css EGEP vs. 10	ns	>0.9999
Css EGEP vs. 29	ns	>0.9999
Css EGEP vs. 71	ns	>0.9999
Css EGEP vs. 33	ns	>0.9999
Css EGEP vs. 61	ns	0.1244
Css EGEP vs. 18	ns	>0.9999
Css EGEP vs. 84	ns	>0.9999
Css EGEP vs. 12	ns	>0.9999
Css EGEP vs. 9	ns	>0.9999
Css EGEP vs. 7	ns	>0.9999
Css EGEP vs. 13	ns	>0.9999
Css EGEP vs. 81	ns	>0.9999
Css EGEP vs. 15	ns	>0.9999
Css EGEP vs. 55	ns	0.9862
Css EGEP vs. 27	ns	>0.9999
Css EGEP vs. 32	ns	>0.9999
Css EGEP vs. 36	ns	0.6484
Css EGEP vs. 70	ns	>0.9999
Css EGEP vs. 5	ns	0.9979
Css EGEP vs. 50	ns	>0.9999
Css EGEP vs. 47	ns	0.9996
Css EGEP vs. 51	ns	>0.9999
Css EGEP vs. 34	ns	>0.9999
Css EGEP vs. 28	ns	>0.9999
Css EGEP vs. 83	ns	>0.9999
Css EGEP vs. 76	ns	>0.9999
Css EGEP vs. 25	ns	>0.9999
Css EGEP vs. 72	ns	>0.9999
Css EGEP vs. 22	**	0.0049
Css EGEP vs. 39	*	0.0192
Css EGEP vs. 41	ns	0.9862
Css EGEP vs. 49	ns	>0.9999
Css EGEP vs. 67	*	0.0148
Css EGEP vs. 3	ns	0.412
Css EGEP vs. 17	ns	>0.9999
Css EGEP vs. 64	****	<0.0001
Css EGEP vs. 2	ns	0.9958
Css EGEP vs. 4	ns	0.921
Css EGEP vs. 62	****	<0.0001
Css EGEP vs. 16	ns	0.2202
Css EGEP vs. 1	***	0.0008
Css EGEP vs. 57	ns	>0.9999
Css EGEP vs. 69	ns	>0.9999
Css EGEP vs. 6	***	0.0006
Css EGEP vs. 26	ns	0.999
Css EGEP vs. 68	****	<0.0001
Css EGEP vs. 78	ns	0.7601
Css EGEP vs. 56	ns	0.9979
Css EGEP vs. 79	ns	0.9637
Css EGEP vs. 37	****	<0.0001
Css EGEP vs. 14	****	<0.0001
Css EGEP vs. 73	****	<0.0001
[truncated: 35 more columns]

## Sheet: Fig. S15
Fig. S15
Css EGEP(+)	35+77	32+74	42+84	29+71	33+75	38+80	30+72	23+65	40+82	41+83	11+53	19+61	34+76	9+51	28+70	22+64	5+47	1+43	3+45	12+54	27+69	18+60	8+50	10+52	4+46	21+63	7+49	2+44	6+48	24+66	20+62	39+81	13+55	17+59	36+78	16+58	25+67	31+73	15+57	26+68	14+56	37+79
99.3	99.2	99.2	99.2	99	99.1	98.7	99.2	99.1	98.5	98.8	99.1	98.7	98.8	98.8	99.2	98.9	98.9	99.2	99.1	98.8	99.2	98.7	98.7	98.6	99	99.3	99	99.3	99.3	99	98.9	97.6	99.2	98.7	98.7	99	99.1	98.2	98.8	98.5	97.9	95.9
98.6	98.7	99.1	99.2	99.1	99.1	99.1	99.2	99	98.5	98.1	98.9	99	98.9	98.4	99.3	98.7	99.3	99	99.1	99	99.2	99	98.9	99	98.9	99.3	98.9	99.3	99.1	98.9	99	97.6	99.1	99	98.6	99.2	98.9	98.7	98.8	98.7	98	96
99.3	98.8	99	98.9	98.9	99.1	98.4	99.1	99.2	98.9	98.1	98.6	99	98.7	98.9	99.1	99.2	99	99.2	99.2	98.7	99.2	98.8	98.9	99	99	99.2	99.4	99.3	99.2	99	99	98.8	99.1	98.9	98.8	98.7	99.1	98.9	98.7	98.5	97.9	96.4
Comparisons	significant difference	p-values
Css EGEP(+) vs. 35+77	ns	>0.9999
Css EGEP(+) vs. 32+74	ns	>0.9999
Css EGEP(+) vs. 42+84	ns	>0.9999
Css EGEP(+) vs. 29+71	ns	>0.9999
Css EGEP(+) vs. 33+75	ns	>0.9999
Css EGEP(+) vs. 38+80	ns	0.9975
Css EGEP(+) vs. 30+72	ns	>0.9999
Css EGEP(+) vs. 23+65	ns	>0.9999
Css EGEP(+) vs. 40+82	ns	0.8982
Css EGEP(+) vs. 41+83	*	0.0331
Css EGEP(+) vs. 11+53	ns	>0.9999
Css EGEP(+) vs. 19+61	ns	>0.9999
Css EGEP(+) vs. 34+76	ns	>0.9999
Css EGEP(+) vs. 9+51	ns	0.9879
Css EGEP(+) vs. 28+70	ns	>0.9999
Css EGEP(+) vs. 22+64	ns	>0.9999
Css EGEP(+) vs. 5+47	ns	>0.9999
Css EGEP(+) vs. 1+43	ns	>0.9999
Css EGEP(+) vs. 3+45	ns	>0.9999
Css EGEP(+) vs. 12+54	ns	>0.9999
Css EGEP(+) vs. 27+69	ns	>0.9999
Css EGEP(+) vs. 18+60	ns	>0.9999
Css EGEP(+) vs. 8+50	ns	>0.9999
Css EGEP(+) vs. 10+52	ns	>0.9999
Css EGEP(+) vs. 4+46	ns	>0.9999
Css EGEP(+) vs. 21+63	ns	>0.9999
Css EGEP(+) vs. 7+49	ns	>0.9999
Css EGEP(+) vs. 2+44	ns	>0.9999
Css EGEP(+) vs. 6+48	ns	>0.9999
Css EGEP(+) vs. 24+66	ns	>0.9999
Css EGEP(+) vs. 20+62	ns	>0.9999
Css EGEP(+) vs. 39+81	****	<0.0001
Css EGEP(+) vs. 13+55	ns	>0.9999
Css EGEP(+) vs. 17+59	ns	>0.9999
Css EGEP(+) vs. 36+78	ns	0.9879
Css EGEP(+) vs. 16+58	ns	>0.9999
Css EGEP(+) vs. 25+67	ns	>0.9999
Css EGEP(+) vs. 31+73	ns	0.7977
Css EGEP(+) vs. 15+57	ns	0.9997
Css EGEP(+) vs. 26+68	ns	0.6646
Css EGEP(+) vs. 14+56	****	<0.0001
Css EGEP(+) vs. 37+79	****	<0.0001

## Sheet: Fig. S17
Fig. S17
Css EGEP(+)	24-66	32-74	38-80	29-71	41-83	33-75	42-84	22-64	40-82	16-58	23-65	13-55	30-72	11-53	39-81	27-69	15-57	26-68	35-77	9-51	10-52	25-67	8-50	6-48	17-59	20-62	1-43	7-49	5-47	2-44	21-63	31-73	28-70	12-54	3-45	4-46	14-56	19-61	36-78	18-60	34-76	37-79
95.1	96.1	95.1	95.4	95.5	95.4	94.2	95.2	95.2	95	96.2	94.2	94.5	95.2	94	92.9	94.8	95.1	95.1	87.3	90.7	92.8	91.8	88.9	93.4	94.9	91.6	86.8	90.1	89.3	90.1	92.1	90.7	91.4	89.8	90.2	88.7	93.3	88.2	90.5	88.4	87.8	82.8
93.4	95.5	95.2	95.7	95	94	94	93.2	94.4	94.1	94.3	93.7	94.6	94.8	91.8	92.7	94.6	95.2	95.2	88	90.9	92.2	91.6	90.3	93.9	94.4	92.2	93.4	89.9	91	89.4	90.6	90.6	90.4	88.8	88.1	89.5	93.7	88.4	88.4	88	88.8	83.9
94.7	95.6	94.6	95.2	95.6	95.2	95.8	95.7	94.2	93.2	93.7	94.6	96	93.6	93.1	93.5	96	94.8	93.1	93.5	92	93.7	92.5	90.8	90.2	95.4	93.2	89.6	86.9	88.7	87.5	91.9	92.3	93	91.1	90.3	90.8	93.3	89.8	88.1	87.3	89.3	85.4
Comparisons	significant difference	p-values
Css EGEP(+) vs. 24-66	ns	>0.9999
Css EGEP(+) vs. 32-74	ns	>0.9999
Css EGEP(+) vs. 38-80	ns	>0.9999
Css EGEP(+) vs. 29-71	ns	>0.9999
Css EGEP(+) vs. 41-83	ns	>0.9999
Css EGEP(+) vs. 33-75	ns	>0.9999
Css EGEP(+) vs. 42-84	ns	>0.9999
Css EGEP(+) vs. 22-64	ns	>0.9999
Css EGEP(+) vs. 40-82	ns	>0.9999
Css EGEP(+) vs. 16-58	ns	>0.9999
Css EGEP(+) vs. 23-65	ns	>0.9999
Css EGEP(+) vs. 13-55	ns	>0.9999
Css EGEP(+) vs. 30-72	ns	>0.9999
Css EGEP(+) vs. 11-53	ns	>0.9999
Css EGEP(+) vs. 39-81	ns	>0.9999
Css EGEP(+) vs. 27-69	ns	>0.9999
Css EGEP(+) vs. 15-57	ns	>0.9999
Css EGEP(+) vs. 26-68	ns	>0.9999
Css EGEP(+) vs. 35-77	**	0.0026
Css EGEP(+) vs. 9-51	ns	0.3443
Css EGEP(+) vs. 10-52	ns	>0.9999
Css EGEP(+) vs. 25-67	ns	0.8885
Css EGEP(+) vs. 8-50	*	0.0113
Css EGEP(+) vs. 6-48	ns	0.9962
Css EGEP(+) vs. 17-59	ns	>0.9999
Css EGEP(+) vs. 20-62	ns	0.9854
Css EGEP(+) vs. 1-43	**	0.0089
Css EGEP(+) vs. 7-49	***	0.0002
Css EGEP(+) vs. 5-47	**	0.0033
Css EGEP(+) vs. 2-44	***	0.0002
Css EGEP(+) vs. 21-63	ns	0.5985
Css EGEP(+) vs. 31-73	ns	0.3443
Css EGEP(+) vs. 28-70	ns	0.6513
Css EGEP(+) vs. 12-54	**	0.0079
Css EGEP(+) vs. 3-45	**	0.002
Css EGEP(+) vs. 4-46	**	0.0033
Css EGEP(+) vs. 14-56	ns	>0.9999
Css EGEP(+) vs. 19-61	****	<0.0001
Css EGEP(+) vs. 36-78	***	0.0002
Css EGEP(+) vs. 18-60	****	<0.0001
Css EGEP(+) vs. 34-76	****	<0.0001
Css EGEP(+) vs. 37-79	****	<0.0001

[truncated: 12 more sheets: Fig. S19, Fig. S21, Fig. S24, Fig. S25, Fig. S27, Fig. S30, Fig. S31, Fig. S32, Fig. S33, Fig. S34, Fig. S35, Fig. S36]
